# Supplementary material for: Unstable anthocyanin pigmentation in Streptocarpus sect. Saintpaulia (African violet) is due to transcriptional selectivity of a single MYB gene
Source: New Phytol. 2025 Jun 13;247(3):1426–44. doi: 10.1111/nph.70286 (PMC12222921; doi:10.1111/nph.70286)
Supplement: Supplementary file 1 — Dataset S1 SiMYB2‐Long sequences. [file NPH-247-1426-s003.xlsx]

## Sheet: Supplementary Dataset 1
Dataset1 SiMYB2-Long sequences.
>SiMYB2-Long_nt
ATGGAAGTATCCAATTCTTTAGGTGTTAGAAAGGGCGCATGGTCCAAAGAAGAAGATGTCCTTCTGAAAAATTGTGTGGAACAGTACGGAGAAGGAAAATGGCATCTCGTCCCACTTAGAACAGGGTTGAATCGTTGCCGGAAGAGCTGCAGGCTGAGATGGTTGAACTATCTTAGGCCAAATATTACACGAGGAAACTTTTCAAAAGATGAGGTTGATCTCTTGATCAGGATGCATAAGCTATTAGGCAACAGATGGTCGCTGATAGCCGGAAGAATCCCCGGAAGAACGGCGAACGACGTGAAGAATTTCTGGAACACCCGGATGGAGAAAAAACCAGGAGGAGGAGGAAAGGGGCAACCAATCCAGAAAACTATCACCAGAGCGAATATCATACGG…
>Sanger_nt
AGCTCGGTACCCGGGATCTCGAGGCCAGATCTCACGCACAACATTTAGGAAATATCAAAAGAATGAAATCCAACTATTATTGAAATGGAAGTATCCAATTCTTTAGGTGTTAGAAAGGGCGCATGGTCCAAAGAAGAAGATGTCCTTCTGAAAAATTGTGTGGAACAGTACGGAGAAGGAAAATGGCATCTCGTCCCACTTAGAACAGGGTTGAATCGTTGCCGGAAGAGCTGCAGGCTGAGATGGTTGAACTATCTTAGGCCAAATATTACACGAGGAAACTTTTCAAAAGATGAGGTTGATCTCTTGATCAGGATGCATAAGCTATTAGGCAACAGATGGTCGCTGATAGCCGGAAGAATCCCCGGAAGAACGGCGAACGACGTGAAGAATTTCTGG…
>TRINITY_nt
TTTCACGTTCAAGATATTTTGCTCAATTATATTTGTTGAACCTTTTTTTTTTTGTCACGCACAACATTTAGGAAATATCAAAAGAATGAAATCCAACTATTATTGAAATGGAAGTATCCAATTCTTTAGGTGTTAGAAAGGGCGCATGGTCCAAAGAAGAAGATGTCCTTCTGAAAAATTGTGTGGAACAGTACGGAGAAGGAAAATGGCATCTCGTCCCACTTAGAACAGGGTTGAATCGTTGCCGGAAGAGCTGCAGGCTGAGATGGTTGAACTATCTTAGGCCAAATATTACAAGAGGAAGCTTTTCGAAAGATGAGGTTGATCTTTTGATAAGGATGCACAAACTATTAGGCAACAGATGGTCGCTGATAGCCGGAAGAATCCCCGGAAGAACGG…
>SiMYB2-Long_aa
MEVSNSLGVRKGAWSKEEDVLLKNCVEQYGEGKWHLVPLRTGLNRCRKSCRLRWLNYLRPNITRGNFSKDEVDLLIRMHKLLGNRWSLIAGRIPGRTANDVKNFWNTRMEKKPGGGGKGQPIQKTITRANIIRPRPRTFSTRTIREKTGTASVTNREPDNPNNNNNDNKLDPSSSKEADECIQWWSNLLDATGEDDNFEKDIPFLEDKGLGLSTGLINPGGLMDEGDDSLRASHDFEFDDDIWELLGF
>Sanger_aa
MEVSNSLGVRKGAWSKEEDVLLKNCVEQYGEGKWHLVPLRTGLNRCRKSCRLRWLNYLRPNITRGNFSKDEVDLLIRMHKLLGNRWSLIAGRIPGRTANDVKNFWNTRMEKKPGGGGKGQPIQKTITRANIIRPRPRTFSTRTIREKTGTASVTNREPDNPNNNNNDNKLDPSSSKEADECIQWWSNLLDATGEDDNFEKDIPFLEDKGLGLSTGLINPGGLMDEGDDSLRASHDFEFDDDIWELLGF
>TRINITY_nt
MEVSNSLGVRKGAWSKEEDVLLKNCVEQYGEGKWHLVPLRTGLNRCRKSCRLRWLNYLRPNITRGSFSKDEVDLLIRMHKLLGNRWSLIAGRIPGRTANDVKNFWNTRMEKKPGGGGKGQPIQKTITRANIIRPRPRTFSTRTIREKTGTASVTNREPDNPNNNNNDNKLDPSSSKEADECIQWWSNLLDATGEDDNFEKDIPFLEDKGLGLSTGLINPGGLMDEGDDSLRASHDFEFDDDIWELLGF
